# Supplementary material for: Muscle‐directed gene therapy corrects Pompe disease and uncovers species‐specific GAA immunogenicity
Source: EMBO Mol Med. 2021 Dec 1;14(1):e13968. doi: 10.15252/emmm.202113968 (PMC8749482; doi:10.15252/emmm.202113968)
Supplement: Supplementary file 2 — Source Data for Figure 1 [file EMMM-14-e13968-s001.xls]

## Sheet: Fig 1A AT845-104 VCN
	Heart	Heart	Heart	Heart	Heart	Heart	Heart	Heart	Quadriceps	Quadriceps	Quadriceps	Quadriceps	Quadriceps	Quadriceps	Quadriceps	Quadriceps
Wild-type	0	0	0	0	0	0	0		0	0	0	0	0	0	0	0
Gaa-/-	0	0	0	0	0	0	0		0	0	0	0	0	0	0	0
3x1013 vg/kg	0.399	0.571	1.24	0.421	1.66	0.611	0.194	0.417	0.463	0.186	0.182	0.0909	0.209	1.28	0.07	1.35
1x1014 vg/kg	3.41	3.3	11	3.13	4.13	5.43	4.96	4.18	1.14	3.98	1.88	39.1	2.66	3.27	1	0.949
3x1014 vg/kg	15.2	35.9	48.6	13.8	23.9	13.9	18.8	15.3	10.9	17.5	36.3	18.8	6.53	15.8	0.0934	15

## Sheet: Fig 1B AT845-104 GAA Protein
	Heart	Heart	Heart	Heart	Heart	Heart	Heart	Heart	Quadriceps	Quadriceps	Quadriceps	Quadriceps	Quadriceps	Quadriceps	Quadriceps	Quadriceps
Wild-type	0	0	0	0	0	0	0	0	0	0	0	0	0	0	0	0
Gaa-/-	0	0	0	0	0	0	0	0	0	0	0	0	0	0	0	0
3x1013 vg/kg	917.8	1828.4	3093.2	944.4	807.3	1105.5	11.5		1135.3	157.3	408.2	274.2	221.2	25.4	9.5	1241
1x1014 vg/kg	22459.3	50407.4	64373.5	14222.3	15375.2	16546.3	12201.6	10662.6	646.7	8143	7730.6	4059.1	2026	2303	940.3	171.7
3x1014 vg/kg	78615.2	104978	106351	81631	78318.1	42374.3	49242.9	71507.8	14423.8	18513.8	8809.7	17086.6	3335.3	8983.4	9331.5	4533.6

## Sheet: Fig 1C AT845-104 GAA Activity
	Heart	Heart	Heart	Heart	Heart	Heart	Heart	Heart	Quadriceps	Quadriceps	Quadriceps	Quadriceps	Quadriceps	Quadriceps	Quadriceps	Quadriceps	Diaphragm	Diaphragm	Diaphragm	Diaphragm	Diaphragm	Diaphragm	Diaphragm	Diaphragm
Wild-type	38.7	76.7	72.8	59.4	83.7	81.8	100.3	59.8	33.6	29.2	40.4	41.9	37	41.1	41.6	35.9	34.5	46.6	56.3	56.6	62.9	120.3	73	170.3
Gaa-/-	0	0	3.2	3	0	0	0	0	0	0	0	1.6	0	0	0	0	0	0	4	3.3	6.8	5.3	4.3	4.7
3x1013 vg/kg	217.2	496.4	1000.6	532.9	432.1	281	78.2	168	420.2	90.6	83.8	123.6	11.1	29.1	133	97.3	15.4	7.8	27	23.6	14.1	16.3	10.8	7
1x1014 vg/kg	6235.3	14534.8	18111.6	5608.3	5023.3	4228.4	5962.7	3494	132.9	1579.3	1268.9	1491.9	594.5	211.8	121.4	216.5	301.9	147.6	430.8	614.4	274.6	894	387.2	868.2
3x1014 vg/kg	17752	20093.4	29853.7	27148.7	18078.6	10678.5	13842.2	14665.4	6237.8	2907.3	3941.9	4431.4	1582.9	4503.3	5120.3	2324.2	8893	4605.6	3149.3	8411	5801	3702.3	5213.7	3094.2

## Sheet: Fig 1D AT845-104 Glycogen
	Heart	Heart	Heart	Heart	Heart	Heart	Heart	Heart	Quadriceps	Quadriceps	Quadriceps	Quadriceps	Quadriceps	Quadriceps	Quadriceps	Quadriceps	Diaphragm	Diaphragm	Diaphragm	Diaphragm	Diaphragm	Diaphragm	Diaphragm	Diaphragm
Wild-type	6.442	0.1	0.1	1.402	0.1	0.1	0.1	0.1	25.5	7.045	4.736	25.1	26.9	7.789	5.111	9.988	11.774	102	51.7	447.6	58.3	639.3	168	174.9
Gaa-/-	714	809.6	1993.6	1676.3	536.2	406.7	422.9	847.6	404.3	283.1	555.1	530.9	364	272.8	217.6	241.6	483.9	476.5	577.5	1157.4	599.5	755.8	1314.6	974.8
3x1013 vg/kg	89.9	21.7	20.5	54.4	63.1	67.8	341.2	31.5	43.7	129	255.4	691.5	168.9	378.1	29.6	66.3	437.8	237.9	478.1	790.1	413.2	553.9	388.3	406.9
1x1014 vg/kg	1.4	0.1	0.1	0.1	7.672	9.427	1	2.6	108.2	25.2	5.303	116.3	77.9	48.5	51.9	71.4	50.9	169.3	0.1	137.7	217.1	62	51.4	36.9
3x1014 vg/kg	0.1	0.1	0.1	0.1	0.1	1.7	0.1	0.1	33.2	6.838	28	26.4	9.434	13.641	10.2	19.5	108.7	9.093	261.2	4.9	0.1	62.2	116.1	17.9
