# Supplementary material for: Muscle‐directed gene therapy corrects Pompe disease and uncovers species‐specific GAA immunogenicity
Source: EMBO Mol Med. 2021 Dec 1;14(1):e13968. doi: 10.15252/emmm.202113968 (PMC8749482; doi:10.15252/emmm.202113968)
Supplement: Supplementary file 3 — Source Data for Figure 3 [file EMMM-14-e13968-s003.xls]

## Sheet: Fig 3A AT845-104 BW Males
Week	Wild-type	Gaa-/-	3x1013 vg/kg	1x1014 vg/kg	3x1014 vg/kg
-1	28.92	26.88	26.44	26.69	26.69
7	30.22	27.99	27.2	27.37	27.33
14	30.81	29.2	27.73	27.23	27.38
21	30.98	30.38	28.22	28.42	28.76
28	32.03	31.59	29.48	29.63	29.8
35	32.96	32.2	29.51	30.24	30.77
42	32.54	31.72	29.61	31	31.72
49	34.11	33.36	31.16	32.07	32.9
56	35	33.71	32.19	33.36	34.47
63	35.9	34.02	33.24	34.2	35.33
70	37.33	34.96	34.37	35.07	36.34
77	37.38	36.01	35.28	36.56	37.84
84	35.88	34.25	33.82	33.42	38.24

## Sheet: Fig 3B AT845-104 BW Females
Week	Wild-type	Gaa-/-	3x1013 vg/kg	1x1014 vg/kg	3x1014 vg/kg
-1	21.43	21.38	21.03	21.02	20.56
7	22.21	22.42	22.6	21.99	21.88
14	23.3	23.5	22.87	22.68	21.48
21	24.03	24.41	23.7	23.52	22.94
28	25.14	24.98	24.9	24.1	23.51
35	25.33	25.1	24.68	24.38	24.63
42	25.4	25.08	25.56	25.42	24.06
49	26.07	26.5	26.64	26.22	25.17
56	25.94	26.73	27.08	27.59	26.89
63	26.37	27.46	27.74	28.34	27.36
70	27.22	27.79	28.26	29.21	27.01
77	28.5	28.74	29.11	30.06	28.3
84	27.12	27.93	30.74	28.44	27.5

## Sheet: Fig 3C AT845-104 Grip R Males 
Wildtype	Wildtype	Wildtype	GAA KO ctrl	GAA KO ctrl	GAA KO ctrl	GAA KO with 3x10^13	GAA KO with 3x10^13	GAA KO with 3x10^13	GAA KO with 1x10^14 vg/kg	GAA KO with 1x10^14 vg/kg	GAA KO with 1x10^14 vg/kg	GAA KO with 3x10^14 vg/kg	GAA KO with 3x10^14 vg/kg	GAA KO with 3x10^14 vg/kg
-1	6	12	-1	6	12	-1	6	12	-1	6	12	-1	6	12
4	60	60	2	6	3	60	4	60	2	60	60	15	60	60
60	60	60	60	60	5	24	4	6	25	60	60	41	16	20
60	60	60	60	15	2	60	2	6	7	9	6	60	60	60
60	60	60	3	2	3	5	2	2	12	2	60	60	13	60
60	60	60	60	20		60	60	60	60	60	60	60	60	60
60	60	60	4	3	1	60	60	60	60	60	8	60	60	60
60	60	60	7	18	2	2	2	6	60	60	60	10	60	60
60	60	60	60	60	8	60	60	60	60	60	60	60	60	60
3	60	11	6	49	3	60	60	3	14	6	4	6	60	60

## Sheet: Fig 3D AT845-104 Grip R Females
Wildtype	Wildtype	Wildtype	GAA KO ctrl	GAA KO ctrl	GAA KO ctrl	GAA KO with 3x10^13	GAA KO with 3x10^13	GAA KO with 3x10^13	GAA KO with 1x10^14 vg/kg	GAA KO with 1x10^14 vg/kg	GAA KO with 1x10^14 vg/kg	GAA KO with 3x10^14 vg/kg	GAA KO with 3x10^14 vg/kg	GAA KO with 3x10^14 vg/kg
-1	6	12	-1	6	12	-1	6	12	-1	6	12	-1	6	12
60	60	60	34	60	60	9	60	4	60	60	60	60	60	60
3	60	4	60	60	60	60	60	60	60	60	22	22	60	60
60	60	21	60	60	60	60	60	60	60	60	60	60	60	60
60	60	60	60	60	60	60	60	60	60	60	60	60	60	60
60	60	60	60	60	60	60	60	60	60	60	60	60	60	60
60	60	60	60			60	60	60	60	60	60	60	60	60
60	60	60	60	4	17	60	60	60	60	60	60	60	60	60
60	60	60	60	60	13	60	60	60	60	60	60	60	60	60
60	60	60	60	14	3	6	2	3	60	60	60	60	60	60
